# Supplementary material for: Depletion of Cell Adhesion Molecule L1 from Microglia and Macrophages Reduces Recovery After Spinal Cord Injury
Source: Int J Mol Sci. 2025 Apr 1;26(7):3285. doi: 10.3390/ijms26073285 (PMC11989546; doi:10.3390/ijms26073285)
Supplement: Supplementary file 1 [file ijms-26-03285-s001.zip]

Archive with 1 entries (1 files):
- ijms-3426760-supplementary.pdf
